# Supplementary material for: BAR-CAT: Targeted Recovery of Synthetic Genes via Barcode-Directed CRISPR-dCas9 Enrichment
Source: bioRxiv. 2025 Jun 30:2025.06.27.658158. Preprint. [Version 1] doi: 10.1101/2025.06.27.658158 (PMC12236816; doi:10.1101/2025.06.27.658158)
Supplement: Supplement 2 [file media-2.zip]

Archive with 2 entries (2 files):
- BARCAT_data.csv
- __MACOSX/._BARCAT_data.csv
